# Supplementary material for: Comparison Between Levodopa-Carbidopa Intestinal Gel Infusion and Subthalamic Nucleus Deep-Brain Stimulation for Advanced Parkinson's Disease: A Systematic Review and Meta-Analysis
Source: Front Neurol. 2019 Aug 27;10:934. doi: 10.3389/fneur.2019.00934 (PMC6718716; doi:10.3389/fneur.2019.00934)
Supplement: Supplementary file 1 [file Table_1.XLSX]

## Sheet: history
S-Table 1.Search strategies for Pubmed, Embase and Cochrane Library
Pubmed	Recent queries in pubmed
	Search	Query	Items found	Time
	#8=#3 AND #4 AND #7	Search (((((((parkinson's disease[Title/Abstract]) OR parkinsonism[Title/Abstract]) OR Parkinson Disease[Title/Abstract])) OR "Parkinson Disease"[Mesh])) AND (((((((Levodopa-carbidopa[Title/Abstract]) OR levodopa/carbidopa[Title/Abstract]) OR intestinal gel[Title/Abstract]) OR gel infusion[Title/Abstract]) OR Duodenal levodopa infusion[Title/Abstract])) OR duodopa[Title/Abstract])) AND (("Deep Br…	86	00:28:57
	#7=#5 OR #6	Search ("Deep Brain Stimulation"[Mesh]) OR ((((Brain Stimulations, Deep[Title/Abstract]) OR Deep Brain Stimulation[Title/Abstract]) OR Electrical Stimulation of the Brain[Title/Abstract]) OR DBS[Title/Abstract])	14749	00:27:50
	#6	Search (((Brain Stimulations, Deep[Title/Abstract]) OR Deep Brain Stimulation[Title/Abstract]) OR Electrical Stimulation of the Brain[Title/Abstract]) OR DBS[Title/Abstract]	13247	00:27:31
	#5	Search "Deep Brain Stimulation"[Mesh]	7550	00:26:01
	#4	Search ((((((Levodopa-carbidopa[Title/Abstract]) OR levodopa/carbidopa[Title/Abstract]) OR intestinal gel[Title/Abstract]) OR gel infusion[Title/Abstract]) OR Duodenal levodopa infusion[Title/Abstract])) OR duodopa[Title/Abstract]	841	00:24:48
	#3=#1 OR #2	Search ((((parkinson's disease[Title/Abstract]) OR parkinsonism[Title/Abstract]) OR Parkinson Disease[Title/Abstract])) OR "Parkinson Disease"[Mesh]	104357	00:21:43
	#2	Search ((parkinson's disease[Title/Abstract]) OR parkinsonism[Title/Abstract]) OR Parkinson Disease[Title/Abstract]	94506	00:20:08
	#1	Search "Parkinson Disease"[Mesh]	61220	00:18:33
Embase	No.	Query	Results	Date
	#8	#3 AND #4 AND #7	175	2019-04-04
	#7	#5 OR #6	15789	2019-04-04
	#6	'deep brain stimulator':ab,ti OR 'brain depth stimulation':ab,ti OR dbs:ab,ti	15658	2019-04-04
	#5	'deep brain stimulator'/exp	402	2019-04-04
	#4	'carbidopa plus levodopa':ab,ti OR 'intestinal gel':ab,ti OR lcig:ab,ti OR infusion:ab,ti	292108	2019-04-04
	#3	#1 OR #2	270252	2019-04-04
	#2	'parkinson disease':ab,ti OR pd:ab,ti	191606	2019-04-04
	#1	'parkinson disease'/exp	142391	2019-04-04
Cochrane Library	Search Name:	LCIG&DBS
	Date Run:	04/04/2019 16:21:30
	Comment:
	ID	Search	Hits
	#1	MeSH descriptor: [Parkinson Disease] explode all trees	3645
	#2	("Parkinson disease*"):ti,ab,kw OR (PD):ti,ab,kw (Word variations have been searched)	36749
	#3	#1 OR #2	36749
	#4	("intestinal gel"):ti,ab,kw OR ("levodopa carbidopa"):ti,ab,kw OR (LCIG):ti,ab,kw OR (infusion):ti,ab,kw OR (Duodopa):ti,ab,kw (Word variations have been searched)	63664
	#5	MeSH descriptor: [Deep Brain Stimulation] explode all trees	259
	#6	("deep brain stimulation"):ti,ab,kw OR ("deep brain stimulator"):ti,ab,kw OR ("DBS"):ti,ab,kw (Word variations have been searched)	1273
	#7	#5 OR #6	1273
	#8	#3 AND #4 AND #7	24
