# Supplementary material for: Comparison Between Levodopa-Carbidopa Intestinal Gel Infusion and Subthalamic Nucleus Deep-Brain Stimulation for Advanced Parkinson's Disease: A Systematic Review and Meta-Analysis
Source: Front Neurol. 2019 Aug 27;10:934. doi: 10.3389/fneur.2019.00934 (PMC6718716; doi:10.3389/fneur.2019.00934)
Supplement: Supplementary file 2 [file Table_2.XLSX]

## Sheet: Sheet1
S-Table2 .extracted data for UPDRS
Study	LCIG			STN-DBS			UPDRS
	N1	M1	SD1	N2	M2	SD2
Merola 2016	20	23.94	10.06	20	23.63	9.19	UPRDRS III
Merola 2011	20	24.2	10.56	20	24.7	8.9	UPRDRS III
Elia 2012	10	17.8	2.7	10	16.9	2.1	UPRDRS III
Dafsari 2019	24	30.4	10.1	22	25	10.6	UPRDRS III
Merola 2016	20	6.18	2.13	20	2.83	2.18	UPDRS IV
Merola 2011	20	8.55	4.2	20	7.5	4	UPDRS IV
Dafsari 2019	24	5.5	2.6	22	4.7	3.5	UPDRS IV
LCIG=Levodopa/carbidopa intestinal gel infusion;STN-DBS=Subthalamic nucleus deep brain stimulation;UPDRS=Unified Parkinson Disease Rating Scale;N=Number;M=Mean;SD=Standard Deviation
