# Supplementary material for: Comparison Between Levodopa-Carbidopa Intestinal Gel Infusion and Subthalamic Nucleus Deep-Brain Stimulation for Advanced Parkinson's Disease: A Systematic Review and Meta-Analysis
Source: Front Neurol. 2019 Aug 27;10:934. doi: 10.3389/fneur.2019.00934 (PMC6718716; doi:10.3389/fneur.2019.00934)
Supplement: Supplementary file 3 [file Table_3.XLSX]

## Sheet: Sheet1
S-Table3 . extracted data for adverse events
Study	LCIG			STN-DBS			Adverse events
	LCIG Event		LCIG Total Event	DBS Event		DBS Total Event
Merola 2016	20		20	12		20	Total adverse events
Merola 2011	13		20	4		20	Total adverse events
Elia 2012	6		10	2		10	Total adverse events
Dafsari 2019	28		33	75		101	Total adverse events
Valldeoriola 2017	1		11	1		12	Total adverse events
Merola 2016	4		20	2		20	Serious adverse events
Merola 2011	1		20	1		20	Serious adverse events
Elia 2012	1		10	1		10	Serious adverse events
Dafsari 2019	4		33	7		101	Serious adverse events
LCIG=Levodopa/carbidopa intestinal gel infusion;STN-DBS=Subthalamic nucleus deep brain stimulation;UPDRS=Unified Parkinson Disease Rating Scale;
